# Supplementary material for: Resolving Diagnostic Uncertainty in Neurodevelopmental Disorders Using Exome Sequencing Supported by Literature-Based Multi-Omics Evidence
Source: Biomolecules. 2026 Mar 8;16(3):399. doi: 10.3390/biom16030399 (PMC13023965; doi:10.3390/biom16030399)
Supplement: Supplementary file 1 [file biomolecules-16-00399-s001.zip]

Archive with 1 entries (1 files):
- biomolecules-4138034-supplementary.ods
