# Supplementary material for: Resolving Diagnostic Uncertainty in Neurodevelopmental Disorders Using Exome Sequencing Supported by Literature-Based Multi-Omics Evidence
Source: Biomolecules. 2026 Mar 8;16(3):399. doi: 10.3390/biom16030399 (PMC13023965; doi:10.3390/biom16030399)
Supplement: Supplementary file 1 [file biomolecules-16-00399-s001.zip › biomolecules-4138034-supplementary.ods]

## Sheet: List1
Supplementary Table S1: Demographic and clinical characteristics of the patients enrolled in the study
Patient ID	Age [years]	Sex [F/M]	Performed testing	Key clinical features in HPO terms	ACMG/ACGS classification	Gene	Genomic posistion [GrCh37]	HGVS	Zygosity	Inheritance	Type	OMIM and relevent literature	Clinical infomation	Comment
Patient 1	15	F	WES-trio	Hypoplastic optic chiasm, Cerebellar hemisphere hypoplasia, Schizencephaly, Polymicrogyria, Epilepsy, Global developmental delay	VUS (PS2_sup, PM2_sup)	CDON	11-125887174-C-A	NM_001378964.1:c.737G>T p.(Ser246Ile)	heterozigous	de novo	missense	Holoprosencephaly 11 #614226 AD	A 15-year-old female was evaluated for global developmental delay, severe intellectual disability, and refractory epilepsy. She was born prematurely at 7 months’ gestation as a twin (birth weight 1160 g), with unremarkable family history. Seizures began at three months, and current antiepileptic therapy has reduced frequency from 5–6 to 2–3 per day. She has microcephaly, dysmorphic facial feature…
Patient 2	7	M	WES-trio	Attention deficit hyperactivity disorder, Neurodevelopmental delay, Intellectual disability, Increased body weight, Tall stature	VUS (PM2_sup, PM4_sup, PS2_sup)	PPP3CA	4-101953504-AGAGTG-	NM_000944.5:c.1253_1258del p.(Glu418_Ser419del)	heterozigous	de novo	in-frame deletion	Arthrogryposis, cleft palate, craniosynosto-sis, and impaired intellectual development #618265 AD Developmental and epileptic encephalopa-thy 91 #617711 AD	A 7-year-old boy was evaluated for developmental delay. He was born eight days post-term after a high-risk pregnancy, with normal birth measurements and phototherapy, and family history is unremarkable. He walked at 12 months, spoke his first words at one year, and speech development plateaued at 2.5 years. A transient hearing deficit resolved after adenoidectomy. He receives physiotherapy, occup…
Patient 3	6	M	WES-trio	Global developmental delay - mild, Autistic behaviours, Language impairment, Delayed speech and language development, Language development deficit	VUS (PM2_sup, PP3_mod)	KIF4A	X-69550007-A-G	NM_012310.5:c.896A>G p.(Asp299Gly)	hemyzigous	inh mat	missense	Intellectual developmental disorder, X-linked 100 #300923 XLR	A 6-year-old boy was evaluated for mild global developmental delay with significant speech impairment. He was born at term after a pregnancy complicated by maternal preeclampsia, with normal birth measurements and a left calcaneovalgus foot. Family history was unremarkable. Early motor development was normal, but he became nonverbal and had adaptation difficulties around 16 months. Expressive lan…
Patient 4	6	F	WES-trio	Neurodevelopmental delay, Autism	VUS (PM2_sup)	ASH1L	1-155429623-C-T	NM_018489.3:c.5051G>A p.(Arg1684Gln)	heterozigous	inh pat	missense	Intellectual developmental disorder, autosomal dominant 52 #617796 AD	A 6-year-old girl was evaluated for autism spectrum disorder. She was born at term after a normal pregnancy with normal birth measurements. Family history includes delayed speech in an older brother and behavioral difficulties in a paternal cousin. Early motor development was normal. She has speech difficulties, producing simple sentences, and her mother describes her speech as “babbling.” Previo…
Patient 5	4	M	WES-trio	Delayed speech and language development, Motor stereotypy, Moderate global developmental delay, Tip-toe gait, Autistic behavior, Macrocephaly, Excessive salivation	VUS (PVS1_str, PM2_sup)	KMT5B	11-67925674-AG-	NM_017635.5:c.2138_2139del p.(Ser713TrpfsTer9)	heterozigous	inh mat	frameshift deletion	Intellectual developmental disorder, auto-somal dominant 51 #617788 AD	A 4-year-old boy was evaluated for global developmental delay, limited receptive language, delayed expressive speech, and autistic-like behaviors. He was born at term with normal birth parameters. Family history includes a half-brother with delayed walking and early excessive drooling. He began walking at 18 months and currently walks on his toes. He exhibits excessive drooling, hand-flapping, re…
Patient 6	12	M	WES-trio	Autism spectrum disorders	VUS (PM2_sup, PP3_sup)	PTCHD1	X-23411952-T-C	NM_173495.3:c.2317T>C p.(Ser773Pro)	hemyzigous	inh mat	missense	{Autism, susceptibility to, X-linked 4} #300830 XLR	A 12-year-old boy was evaluated for a suspected hereditary developmental disorder. He was born at 33 weeks’ gestation after a complicated pregnancy with maternal bleeding and respiratory distress at birth. Family history includes developmental and psychiatric disorders, including intellectual disability, autism, and schizophrenia. He had neonatal hypotonia, sat at 9 months, walked at 19 months, a…
Patient 7	3	M	WES-trio	Autistic behavior, Global developmental delay, Delayed speech and language development	VUS (PM2_sup, PP3_sup)	TMLHE	X-154736727-T-C	NM_018196.4:c.827A>G (p.Tyr276Cys)	hemyzigous	inh mat	missense	{Autism, susceptibility to, X-linked 6} #300872 XLR	A 3-year-old boy was evaluated for global developmental delay, most pronounced in speech, with features suggestive of autism spectrum disorder. He was born at term after an uncomplicated pregnancy, with delivery complicated by arrest of descent. Motor milestones were mildly delayed, and speech has not progressed beyond babbling and non-articulated vocalizations. He shows limited interest in surro…
Patient 8	7	M	WES-trio	Autistic features, Delayed speech and language development	VUS (PM2_sup, PP2_sup, PS2_sup)	ANKRD17	4-73956461-T-A	NM_032217.5:c.6884A>T p.(Asp2295Val)	heterozigous	de novo	missense	Chopra-Amiel-Gordon syndrome #619504 AD PMID: 33909992 [36]	A 7-year-old boy was evaluated for developmental and language delay. He was born at term after an uncomplicated pregnancy with normal birth parameters. He spoke a few single words around one year of age, but language development subsequently stalled, and he has since been followed in a developmental clinic. Parents report significant speech-language difficulties, repetitive hand mannerisms, occas…
Patient 9	3	F	WES-trio	Global developmental delay, Delayed speech and language development, Receptive language delay, Expressive language delay, Delayed milestone development, Delayed early-childhood social milestone development, Motor stereotypy, Moderate global developmental delay, Attention deficit hyperactivity disorder, Small for gestational age	LIKELY PATHOGENIC (PVS1_vstr, PM2_sup)	TANC2	17-61495696-C-CT	NM_001394998.1:c.4197dup p.(Lys1400Ter)	heterozigous	inh pat	frameshift insertion	Intellectual developmental disorder with autistic features and language delay, with or without seizures #618906 AD	A 3-year-old girl was evaluated for global developmental delay. She was born at 32 weeks’ gestation via emergency cesarean section due to maternal status epilepticus and was small for gestational age, with a complicated neonatal course requiring respiratory support, surfactant therapy, treatment for early-onset sepsis, hypothermia management, and NICU admission. She is cheerful with a preference …
Patient 10	2	M	WES-trio	Neurodevelopmental delay, Autism	LIKELY PATHOGENIC (PVS1_vstr, PM2_sup)	SPTBN1	2-54849511-G-A	NM_003128.3:c.951G>A p.(Trp317Ter)	heterozigous	inh pat	stop gain	Developmental delay, impaired speech, and behavioural abnormalities #619475 AD	A 2‑year‑old boy was evaluated for global developmental delay. He was delivered by cesarean section 12 days before term due to malpresentation, with birth measurements within the normal range. Family history is unremarkable. He has been followed in a developmental clinic due to delayed acquisition of milestones. He began walking at approximately 16 months and currently uses only a few words. Hear…
Patient 11	4	M	WES-trio	Neurodevelopmental delay, Autism	LIKELY PATHOGENIC (PVS1_vstr, PS4_sup, PM2_sup)	DLL1	6-170594673-GC-G	NM_005618.4:c.845del (p.Gly282AlafsTer8)	heterozigous	ihn mat	frameshift deletion	Neurodevelopmental disorder with nonspe-cific brain abnormalities and with or with-out seizures #618709 AD	A 4-year-old boy was evaluated for autism spectrum disorder. He was born at term by cesarean section with normal birth parameters. Motor development was mildly delayed, with independent walking at 18 months. Speech development is severely impaired; he does not babble and produces only high-pitched vocalizations. He is sociable and enjoys interactive play but avoids eye contact. He is not yet toil…
Patient 12	9	M	WES-trio	Neurodevelopmental delay, Abnormality of the face, Abnormal heart morphology	LIKELY PATHOGENIC (PP1_mod,PP2_mod, PM5_mod, PP3_mod, PM2_sup)	CHD4	12-6697033-C-T	NM_001273.5:c.3548G>A (p.Arg1183His)	heterozigous	inh mat	missense	Sifrim-Hitz-Weiss syndrome #617159 AD	A 9-year-old boy was evaluated for congenital heart disease and developmental delay. He was diagnosed prenatally with a cardiac anomaly, confirmed after birth as tetralogy of Fallot, and underwent multiple surgeries during his first year of life. He currently has pulmonary valve atresia and a pacemaker. The patient has a history of delayed motor and speech development, walking and speaking at aro…
Patient 13	12	M	WES	Developmental delay, Night blindness, congenital stationary	LIKELY PATHOGENIC (PVS1_vstr, PM2_sup)	VAMP2	17-8065660-A-AG	NM_014232.3:c.29dupC (p.Ala11CysfsTer19)	heterozigous	not tested	frameshift insertion	Neurodevelopmental disorder with hypo-tonia and autistic features with or without hyperkinetic movements #618760 AD	A 12-year-old boy was evaluated for progressive visual impairment. He was born one week before term with normal birth measurements and an uncomplicated neonatal period. At ten months, he was hospitalized for suspected developmental delay, showing poor head control, delayed sitting, generalized hypotonia, and strabismus. He began speaking at two years, but language development has remained slow an…	This patient has an additional variant; a homozygous stop gain mutation in TRPM1 gene (TRPM1:c.2684G>A; p.(Trp.895Ter)). A homozygous pathogenic variant in TRPM1 accounts for the presence of autosomal recessive congenital stationary night blindness (OMIM #613216).
Patient 14	8	M	WES-trio	Autistic behavior, Dysmorphic facies	LIKELY PATHOGENIC (PVS1_vstr, PM2_sup, PS2_sup)	ASH1L	1-155451037-TAGA-	NM_018489.3:c.1621_1624del p.(Ser541ProfsTer9)	heterozigous	de novo	frameshift deletion	Intellectual developmental disorder, autosomal dominant 52 #617796 AD	A 8-year-old boy was evaluated for autism spectrum disorder and mild dysmorphic features. He was born after an uncomplicated pregnancy but required resuscitation at birth. Early development was delayed, with walking at 13 months and limited speech by age three. He currently has a restricted vocabulary, communicates more easily in English, and exhibits restlessness, aggression, temporal disorienta…
Patient 15	7	M	WES-trio	Global developmental delay, Hypotonia	LIKELY PATHOGENIC (PS4_mod, PS2_sup, PM2_sup, PP3_mod)	KMT5B	11-67938486-C-T	NM_017635.5:c.973G>A p.(Glu325Lys)	heterozigous	de novo	missense	Intellectual developmental disorder, autosomal dominant 51 #617788 AD	A 7-year-old boy was evaluated for global developmental delay and hypotonia. He was born at term with normal birth measurements, with unremarkable family history. He walked at 15 months and spoke his first words at two years, with significant improvement by age five. Psychological assessment showed low intellectual abilities, reduced adaptive skills, and withdrawn behavior. He attends primary sch…
Patient 16	1	M	WES-trio	Concave nasal ridge, Epicanthus, Microcephaly, Triceps hyperreflexia, Global developmental delay, Infantile axial hypotonia, Axial hypotonia	LIKELY PATHOGENIC (PVS1_vstr, PM2_sup, PS2_sup)	CTNNB1	3-41267301-TATTACGACAG-T	NM_001904.4:c.887_896del p.(Ile296ThrfsTer6)	heterozigous	de novo	frameshift deletion	Neurodevelopmental disorder with spastic diplegia and visual defects #615075 AD	A 18‑month‑old boy was evaluated for microcephaly, axial hypotonia, and triceps hyperreflexia. He was born at term after a high-risk pregnancy complicated by maternal bleeding and intrauterine growth restriction, with normal birth parameters. Motor development was age-appropriate. He was followed for truncal hypotonia with relatively increased limb tone. Evaluation for microcephaly raised suspici…
Patient 17	1	F	WES-trio	Plagiocephaly, Craniosynostosis, Abnormality of the face, Mild global developmental delay	LIKELY PATHOGENIC (PM5_mod, PS2_sup, PP2_sup, PM2_sup, PP3_sup)	DDX3X	X-41202566-T-A	NM_001356.5:c.641T>A (p.Ile214Asn)	heterozigous	de novo	missense	Intellectual developmental disorder, X-linked syndromic, Snijders Blok type #300958 XLD	A 1-year-old girl was evaluated for abnormal head shape. Prenatal screening showed increased nuchal translucency, but amniocentesis revealed a normal karyotype. She was born at term with normal birth parameters, and family history is unremarkable. Cranial asymmetry became apparent at six weeks, and cranial helmet therapy was initiated. Neurological assessment noted increased muscle tone of the tr…
Patient 18	2	M	WES-trio	Macrocephaly, Delayed gross motor development, Joint hypermobilit, Generalized hypotonia	PATHOGENIC (PVS1_vstr, PS2_sup, PM2_sup)	WDFY3	4-85771103-G-A	NM_014991.6:c.256C>T p.(Arg86Ter)	heterozigous	de novo	stop gain	?Microcephaly 18, primary, autosomal dominant #617520 PMID: 31327001 [51]	A 17-month-old boy was evaluated for central hypotonia, joint laxity, delayed motor development, and difficulty swallowing unprocessed food. He was born at term with normal growth parameters. At initial assessment, he was communicative, socially responsive, able to sit with unilateral hand support, and had markedly hyperextensible joints with long fingers; he was not yet walking and choked on foo…
Patient 19	2	M	WES-trio	Neurodevelopmental delay, Autism	PATHOGENIC (PVS1_vstr, PM5_sup, PS2_sup, PM2_sup)	SYNGAP1	6-33414475-C-T	NM_006772.3:c.3706C>T (p.Gln1236Ter)	heterozigous	de novo	stop gain	Intellectual developmental disorder, autosomal dominant 5 #612621 AD	A 2-year-old boy was evaluated for developmental delay. He was born at 38 weeks’ gestation following an uncomplicated pregnancy, with normal birth measurements. Development was appropriate until 9 months of age, when regression occurred, accompanied by hypotonia, joint laxity, and frequent mouth-opening. He began walking at 23 months with a broad-based gait and poor balance and currently uses onl…
Patient 20	4	F	WES-trio	Microcephaly - Mild, Language delayed, Autism spectrum disorder, Hearing impairment	PATHOGENIC (PVS1_vstr, PM2_sup, PS2_sup)	ZNF462	9-10968662 -CT-C	NM_021224.6:c.429del p.(Val144SerfsTer5)	heterozigous	de novo	frameshift deletion	Weiss-Kruszka syndrome #618619 AD	A 4-year-old girl was evaluated for global developmental delay with severe speech and language impairment. She was born at term with normal growth measurements, and family history is unremarkable. Developmental milestones were normal, with borderline small head circumference. She has been followed in a developmental clinic since 18 months and receives multidisciplinary therapy. Expressive languag…	This patient has an additional two variants in GJB2 gene; GJB2:c.269T>C (maternally inherited) and GJB2:c.35del (paternally inherited). A copound heterozygous pathogenic variants in GJB2 probably accounts for the presence of autosomal recessive deafness, 1A (OMIM #220290).
